# Supplementary material for: Microbial community roles and chemical mechanisms in the parasitic development of Orobanche cumana
Source: Imeta. 2022 Jun 13;1(3):e31. doi: 10.1002/imt2.31 (PMC10989955; doi:10.1002/imt2.31)
Supplement: Supplementary file 2 — Supporting information. [file IMT2-1-e31-s002.xlsx]

## Sheet: Table S1
Table S1 Information of sampling in this study.
Farmland	Sample ID	Plant varieties	Cultivated area (hm2)	Longitude (E)	Latitude (N)	Altitude (m)
A	AP†	Confectionery Sunflower 361	3.3	106°57'7.24ʺE	40°41'19.13ʺN	1001.6
	ANP†
	ACK†
C	CP†	Confectionery Sunflower No.1	1.3
	CNP†
	CCK†
B	BP†	Confectionery Sunflower 363	9.3	106°58'50.98ʺE	40°15'5.41ʺN	1001.3
	BN†
	BCK†
	H‡
	PL‡
	PM‡
	PS‡
† First sampling, ‡ second sampling.

## Sheet: Table S2
Table S2 The data of soil physicochemical characteristics.
Sample ID	Sum	TN (g/kg)	TP (g/kg)	TK (g/kg)	OM (g/kg)	AN (mg/kg)	AP (mg/kg)	AK (mg/kg)	pH	Tfe (mg/kg)	ACu (mg/kg)	AZn (mg/kg)	CEC (cmol/kg)	CEC-K (cmol/kg)	CEC-Na (cmol/kg)	CEC-Ca (cmol/kg)	CEC-Mg (cmol/kg)	CO32-(g/kg)	HCO3-(g/kg)	Cl- (g/kg)	SO42-(g/kg)	Ca2+ (g/kg)	Mg2+ (g/kg)	K+ (g/kg)	Na+ (g/kg)	Tsa (g/kg)
C-NP1	0	0.424895	0.807416	7.47608	10.0281	19.6	23.4033	244.2	9.82	24.0766	0.959	0.608	7.54109	0.849105	2.23478	0.362525	3.1159	0.0674139	0.291284	0.388935	0.820239	0.0534009	0.0325746	0.0588464	0.138593	2.8
C-NP2	0	0.409265	0.71563	7.01268	9.84405	21	21.1867	190.6	9.79	24.319	1.1068	0.5622	7.67034	0.540921	2.38696	0.378119	2.69501	0.0505604	0.198759	0.490396	0.88432	0.0267005	0.0325746	0.0529653	0.141413	3.125
C-NP3	0	0.381253	0.663629	6.54715	9.46288	23.8	18.2233	132	9.31	23.1307	1.3308	0.4886	7.57989	0.404092	1.94348	0.549401	3.23068	0	0.243308	0.431211	0.768974	0.0534009	0.0162873	0.0417674	0.13433	2.25
C-P1	15	0.711315	0.685101	7.55837	15.6137	22.4	28.3967	347.6	8.82	22.8954	0.6282	0.5738	10.4212	0.508951	0.169565	1.68276	2.84806	0	0.239881	0.143737	0.0256325	0.0747613	0.035832	0.230716	0.0812304	1.725
C-P2	28	0.459218	0.759392	7.2442	13.5287	26.6	35.3967	142.9	8.69	23.7037	0.5924	0.4746	9.70689	0.478261	0.191304	1.78605	2.83839	0	0.171344	0.0930062	0.230692	0.0694212	0.0390895	0.0373726	0.0881251	0.725
C-P3	21	0.551742	0.653498	6.8298	13.8021	30.8	32.3867	158.2	8.87	22.6862	1.2798	0.4844	8.96726	0.502558	0.191304	1.77819	2.51317	0	0.191905	0.0930062	0.217876	0.0961217	0.0390895	0.0549929	0.0855641	0.925
C-CK1	0	0.449	0.768584	7.87861	9.59955	19.6	42	558	9.56	24.5045	0.3178	0.6994	15.0178	1.67775	4.82826	0.517964	3.0223	0.0337069	0.356395	0.955427	1.33289	0.0961217	0.0528022	0.13569	0.252635	4.775
C-CK2	0	0.581069	0.674549	7.24097	12.733	25.2	21.77	149.3	8.93	22.9635	0.2552	0.5742	12.6106	0.456522	1.33478	1.25773	4.30429	0	0.236454	0.372025	0.88432	0.117482	0.0716641	0.0420506	0.124204	1.725
C-CK3	0	0.515034	0.721567	7.55979	11.1663	22.4	31.885	353.65	9.245	23.734	0.2865	0.6368	13.8142	1.06714	3.08152	0.887849	3.66329	0.0168535	0.296424	0.663726	1.1086	0.106802	0.0622331	0.0888704	0.18842	3.25
B-NP1	0	0.528527	0.745865	8.96022	12.9199	26.6	12.5533	110	8.33	29.6165	1.56	0.5022	11.9832	0.251918	0.519565	1.34207	4.78976	0	0.140502	0.803235	1.87117	0.427207	0.156358	0.0293566	0.139198	4.9
B-NP2	0	0.427562	0.638308	8.37934	10.0466	25.2	12.88	94.2	8.34	28.6943	1.3614	0.4046	12.5905	0.204604	0.528261	1.84182	3.86201	0	0.171344	0.461649	0.871504	0.197583	0.107496	0.0248707	0.120266	2.625
B-NP3	0	0.518666	0.719354	8.24793	11.7594	25.2	16.6367	120.6	8.34	28.4473	1.4376	0.4102	12.7992	0.185422	0.563043	1.51609	3.69929	0	0.171344	0.527599	1.28162	0.336426	0.120526	0.0287119	0.127687	3.625
B-P1	48	0.605345	0.790287	8.94495	11.9821	28	21.8167	206.7	8.18	29.5894	3.7902	0.4548	15.4769	0.179028	0.265217	1.09768	2.2262	0	0.171344	0.661189	0.961217	0.160203	0.276884	0.0552617	0.128154	4.775
B-P2	39	0.543581	0.681594	9.9311	12.9558	29.4	13.2533	201.5	8.41	30.2999	1.8908	0.3834	17.4276	0.216113	0.563043	1.6986	3.22102	0	0.188478	0.294238	0.88432	0.213604	0.078179	0.0380046	0.119675	2.175
B-P3	62	0.719416	0.671324	10.9988	14.7126	32.2	13.4867	199.2	8.3	32.3004	1.9164	0.6708	18.3303	0.13555	0.21087	1.53194	2.13054	0	0.188478	0.177557	0.269141	0.160203	0.0521193	0.033671	0.102929	1.975
B-CK1	0	0.569624	0.770142	8.69866	10.6904	26.6	21.9333	135.6	8.01	29.143	0.2796	0.623	11.1671	0.28133	0.906522	1.30327	3.03197	0	0.154209	0.39739	2.15313	0.694212	0.208477	0.0411352	0.128054	4.8
B-CK2	0	0.669158	0.678429	10.6461	12.8375	22.4	10.36	142.7	8.22	32.8614	0.2354	0.5346	13.667	0.164962	0.291304	1.66766	1.86579	0	0.202185	0.1319	0.435752	0.160203	0.0260597	0.0314146	0.10455	1.35
B-CK3	0	0.609725	0.767282	9.8828	11.4829	28	24.22	152.5	8.09	32.4615	0.2194	0.5026	14.1357	0.129156	0.358696	1.36677	1.9236	0	0.195332	0.279019	0.717709	0.224284	0.0618917	0.0319936	0.116686	2.175
A-NP1	0	0.316597	0.546068	4.65647	8.09781	39.2	4.57333	77.1	8.67	22.2698	1.01	0.5538	8.83967	0.204604	0.769565	1.26322	4.18724	0	0.171344	0.490396	0.756157	0.176223	0.078179	0.0234206	0.12414	2.225
A-NP2	0	0.328672	0.520012	6.54574	7.83191	18.2	4.01333	67	8.79	24.4141	1.458	0.3626	9.71943	0.179028	0.586957	1.32635	6.1384	0	0.205612	0.466722	1.06375	0.144183	0.107496	0.0172429	0.12954	2.575
A-NP3	0	0.4045	0.593464	5.6317	7.00275	19.6	4.69	67.9	8.56	22.8332	1.1118	0.3866	7.7206	0.161125	0.591304	1.49239	4.02452	0	0.154209	0.471795	0.627995	0.186903	0.120526	0.0197971	0.121665	2.75
A-P1	13	0.466077	0.556218	6.98252	10.5232	28	11.2233	145.8	8.7	25.4089	1.7584	0.5076	9.49231	0.305627	0.147826	2.01734	2.5037	0	0.185051	0.0980793	0.192243	0.133502	0.0325746	0.0347448	0.092753	1.1
A-P2	18	0.369413	0.556321	6.62662	9.45153	33.6	8.05	90.9	8.69	23.6211	1.234	0.593	8.81903	0.255754	0.245652	1.9773	2.30272	0	0.17477	0.0997703	0.461384	0.106802	0.0488619	0.0296956	0.101095	1.175
A-P3	10	0.488839	0.602529	6.54879	11.1275	28	24.99	245.7	8.82	22.5282	1.5396	0.599	10.9813	0.571611	0.191304	1.84182	2.82893	0	0.239881	0.0608768	0.153795	0.0801014	0.0586342	0.0567394	0.0847546	0.85
A-CK1	0	0.485582	0.606287	6.11776	10.2615	21	62.1833	72.8	8.38	25.5045	0.4017	0.8672	8.83792	0.214834	1.0087	1.64022	4.31396	0	0.205612	0.372025	0.743341	0.133502	0.136813	0.0264668	0.120015	1.3
A-CK2	0	0.375618	0.584853	5.91792	8.74112	9.8	6.86	83.4	8.36	22.657	0.172	0.4078	6.51893	0.262148	0.241304	2.48653	2.78141	0	0.16449	0.169102	0.512649	0.133502	0.0814365	0.0322187	0.100968	1.5
A-CK3	0	0.4306	0.59557	6.01784	9.50133	15.4	34.5217	78.1	8.37	24.0807	0.28685	0.6375	7.67843	0.238491	0.625	2.06337	3.54768	0	0.185051	0.270563	0.627995	0.133502	0.109125	0.0293428	0.110492	1.4
H1	0	0.64509	0.71705	10.004	12.8043	19.6	4.92333	170	8	33.8975	1.8756	0.7216	15.2037	0.126598	0.265217	1.12126	2.00629	0	0.181624	0.421064	0.448568	0.186903	0.130298	0.0361626	0.111938	3.55
H2	0	0.812924	0.752683	10.5624	13.5195	50.4	14.14	204.3	7.99	32.629	1.6618	0.6266	16.4191	0.129156	0.3	1.08982	1.64301	0	0.143929	0.459958	0.948401	0.373807	0.27135	0.052249	0.132832	2.45
H3	0	0.626036	0.719622	10.4084	12.0385	19.6	4.31667	135.4	8.47	32.4919	1.6058	0.4266	15.9083	0.302643	0.777778	3.59531	4.98185	0	0.233027	0.236743	0.461384	0.0106802	0.127041	0.026432	0.0988278	1.725
H4	0	0.634223	0.744934	10.0417	13.1694	22.4	24.3833	154.4	8.47	33.629	1.6872	0.531	15.5927	0.373686	1.08213	2.6242	5.26893	0	0.188478	0.346659	0.512649	0.176223	0.0228022	0.0310441	0.108038	2.525
H5	0	0.566245	0.726285	11.2253	12.1038	19.6	6.81333	160.3	8.46	34.8529	1.5344	0.3886	18.2278	0.475987	2.50966	3.86768	7.96831	0	0.226174	0.515762	0.961217	0.144183	0.107496	0.0276403	0.119124	3.075
PL1	7	0.670797	0.77317	9.97414	13.6589	42	8.77333	305.5	8.33	33.7993	1.7126	0.5816	14.8952	0.29838	0.702899	2.88354	4.57797	0	0.236454	0.507307	0.615179	0.202924	0.0716641	0.0430374	0.118929	3.15
PL2	10	0.75169	0.723528	8.96879	12.6811	25.2	5.78667	145.7	8.25	32.9272	1.7686	0.4834	15.7922	0.355215	1.04589	2.72247	4.98185	0	0.171344	0.608768	0.4742	0.293705	0.0977237	0.0353766	0.123734	2.6
PL3	4	0.688521	0.875984	8.51378	13.7614	30.8	30.1933	154.5	8.13	33.8133	2.1454	0.4778	17.2402	0.275646	0.855072	2.56168	4.39741	0	0.188478	0.385553	0.833055	0.213604	0.114011	0.0345186	0.115134	5.2
PL4	16	0.766637	0.68483	10.5518	14.8324	33.6	12.6933	241.6	8.18	34.4336	1.6668	0.6008	15.9881	0.642228	1.81401	2.3747	6.24651	0	0.16449	0.950693	1.52513	0.400507	0.260597	0.0801834	0.183775	3.225
PL5	17	0.694309	0.708814	10.6347	12.4716	25.2	7.16333	622.4	8.15	35.4365	1.6566	0.4332	15.5695	0.366581	0.855072	3.00912	5.04562	0	0.167917	0.490396	0.602363	0.267005	0.117268	0.0379136	0.1192	1.625
PM1	35	0.635006	0.647153	10.3744	13.3711	21	7.79333	157.5	8.3	34.5073	3.3014	0.4984	15.9215	0.377948	0.855072	2.91944	5.13065	0	0.212466	0.355115	0.640811	0.160203	0.0977237	0.032634	0.111114	2.075
PM2	41	0.667737	0.685915	10.4002	11.5042	25.2	26.95	186.2	8.17	37.8351	1.5752	0.4126	17.6579	0.423416	0.891304	3.35121	4.85431	0	0.198759	0.437975	0.717709	0.213604	0.133556	0.0442403	0.115442	2.85
PM3	31	0.666796	0.849372	8.04203	13.3784	30.8	43.9833	179.3	8.21	36.2766	1.6108	0.495	16.4297	0.514351	1.22947	3.23395	5.05636	0	0.171344	0.475177	1.19191	0.267005	0.123783	0.0480413	0.120644	1.925
PM4	49	0.693005	0.656855	9.26511	12.8871	152.6	16.0533	247	8.06	33.9796	1.6414	0.49	16.8072	0.551293	0.512077	3.19791	3.9085	0	0.171344	0.304384	0.563914	0.277685	0.123783	0.0520534	0.103336	1.7
PM5	30	0.637124	0.791171	10.119	11.614	25.2	17.5933	271.2	8.27	33.2777	1.6364	0.3992	16.2483	0.255754	0.245652	1.50823	1.91085	0	0.178197	0.236743	0.397303	0.202924	0.104239	0.0558153	0.0990978	2.325
PS1	78	0.664749	0.672468	10.1365	13.2737	21	12.6933	250.3	8.28	34.3914	1.8552	0.5064	13.5381	0.726059	0.702899	2.72247	5.13065	0	0.167917	0.321294	0.653628	0.186903	0.0846939	0.071626	0.110632	1.275
PS2	64	0.627195	0.668502	12.6425	11.9586	156.8	15.7033	283.5	8.43	40.1798	1.6364	0.374	18.0044	0.56266	0.434783	3.72228	5.4815	0	0.202185	0.169102	0.435752	0.133502	0.0618917	0.0380429	0.0938301	0.975
PS3	63	0.630707	0.698573	9.80975	11.0495	92.4	21.7933	213.6	8.42	35.0354	2.3084	0.437	17.1899	0.635124	0.548309	3.28801	5.01385	0	0.209039	0.174175	0.20506	0.00534009	0.114011	0.0495913	0.0986555	0.325
PS4	90	0.72587	0.653954	11.1621	13.5523	25.2	8.12	219.6	8.27	37.3454	1.6618	0.5128	16.8915	0.64507	0.891304	2.82089	5.19442	0	0.17477	0.451503	1.20473	0.154863	0.211735	0.0665569	0.120115	2.475
PS5	56	0.647664	0.755768	10.1034	12.721	33.6	11.4882	150.4	8.11	32.6741	1.7126	0.4724	18.7797	0.43052	1.04589	2.89255	5.31145	0	0.167917	0.481941	1.29444	0.373807	0.146586	0.0461554	0.124729	3.65

## Sheet: Table S3
Table S3 The identification information of 5 bacteria strains.
Strain	Closest relative	Similarity (%) based on 16S rRNA gene sequences	Taxonomy
HX1	Pseudomonas mandelii NBRC 103147	99.78	Bacteria;Proteobacteria;Gammaproteobacteria;Pseudomonadales;Pseudomonadaceae;Pseudomonas
HX79	Lysobacter antibioticus ATCC 29479	99.79	Bacteria;Proteobacteria;Gammaproteobacteria;Lysobacterales;Lysobacteraceae;Lysobacter
HX134	Pseudomonas brassicacearum subsp. neoaurantiaca ATCC 49054	99.64	Bacteria;Proteobacteria;Gammaproteobacteria;Pseudomonadales;Pseudomonadaceae;Pseudomonas;Pseudomonas brassicacearum
HX140	Pseudomonas chlororaphis subsp. chlororaphis NBRC 3904	100	Bacteria;Proteobacteria;Gammaproteobacteria;Pseudomonadales;Pseudomonadaceae;Pseudomonas;Pseudomonas chlororaphis
GB8	Variovorax paradoxus NBRC 15149	99.79	Bacteria;Proteobacteria;Betaproteobacteria;Burkholderiales;Comamonadaceae;Variovorax

## Sheet: Table S4
Table S4 Differential phyla level in three fields.
A. Mean relative abundance of each group
	Field A			Field B			Field C
Taxonomy	GSKY	GSKW	GSKCK	LJY	LJW	LJCK	ZLY	ZLW	ZLCK
Proteobacteria	0.4113	0.4974	0.3641	0.4312	0.4059	0.2886	0.464	0.568	0.3609
Actinobacteria	0.0767	0.0432	0.0965	0.0619	0.0362	0.0608	0.0614	0.0321	0.0601
Acidobacteria	0.1683	0.1368	0.1578	0.1523	0.1612	0.189	0.1916	0.0761	0.1857
Bacteroidetes	0.1018	0.1002	0.0997	0.0685	0.0722	0.1289	0.1247	0.1785	0.1
Gemmatimonadetes	0.0898	0.0376	0.0741	0.0919	0.0619	0.1005	0.0353	0.0281	0.0808
Chloroflexi	0.0363	0.0463	0.0752	0.0424	0.0524	0.0536	0.0285	0.0332	0.0678
Planctomycetes	0.0462	0.0335	0.0473	0.0485	0.0502	0.0559	0.0398	0.0347	0.0626
Firmicutes	0.0036	0.0167	0.0061	0.003	0.0326	0.0041	0.0092	0.006	0.004
Verrucomicrobia	0.0244	0.0195	0.0228	0.036	0.0141	0.0155	0.0156	0.0155	0.0163
Low abundance	0.0418	0.0688	0.0565	0.0642	0.1133	0.1031	0.0299	0.0279	0.0618
B. A-P vs A-NP
Taxonomy	logFC	PValue	FDR	Level	GSKY_mean	GSKW_mean	GSKY1_CPM	GSKY2_CPM	GSKY3_CPM	GSKW1_CPM	GSKW2_CPM	GSKW3_CPM	GSKY1	GSKY2	GSKY3	GSKW1	GSKW2	GSKW3
Proteobacteria	0.3129	0.0059	0.0244	Enriched	429536	533566	396972	507895	383740	609464	478089	513144	11224	14314	11026	17065	13048	14113
Actinobacteria	-0.7821	0.1462	0.329	Depleted	79930.6	46481.5	74237.8	68835.8	96718.1	29964.3	52286.4	57193.8	2099	1940	2779	839	1427	1573
Acidobacteria	-0.2539	0.5465	0.6148	Depleted	175615	147274	216524	144449	165872	100536	186795	154492	6122	4071	4766	2815	5098	4249
Bacteroidetes	0.0159	0.8726	0.8726	Enriched	106167	107342	81806.6	121705	114990	133571	85812.7	102643	2313	3430	3304	3740	2342	2823
Gemmatimonadetes	-1.2073	0.0081	0.0244	Depleted	93473.7	40481.6	107696	50739.8	121985	33892.9	61336.7	26215.3	3045	1430	3505	949	1674	721
Chloroflexi	0.3945	0.259	0.4567	Enriched	37914.2	49838.6	45094.4	37221	31427.3	35357.1	60200.8	53957.8	1275	1049	903	990	1643	1484
Planctomycetes	-0.4149	0.3045	0.4567	Depleted	48142.2	36110.6	48525.2	40982.2	54919.4	26142.9	49501.7	32687.3	1372	1155	1578	732	1351	899
Firmicutes	2.2407	0.0021	0.019	Enriched	3812.31	18017.6	1768.41	6919.06	2749.45	9107.14	10149.5	34796.2	50	195	79	255	277	957
Verrucomicrobia	-0.2827	0.4995	0.6148	Depleted	25409.3	20887.7	27375	21254	27598.9	21964.3	15828.8	24870	774	599	793	615	432	684
C. B-P vs B-NP
Taxonomy	logFC	PValue	FDR	Level	LJY_mean	LJW_mean	LJY1_CPM	LJY2_CPM	LJY3_CPM	LJW1_CPM	LJW2_CPM	LJW3_CPM	LJY1	LJY2	LJY3	LJW1	LJW2	LJW3
Proteobacteria	-0.0075	0.6752	0.6752	Depleted	460484	458110	431329	440844	509278	502838	409759	461733	11730	12311	14299	13111	10900	12078
Actinobacteria	-0.6981	0.1415	0.3183	Depleted	65930.6	40639.6	44272.8	75162.9	78355.9	23548.4	62817.2	35553.2	1204	2099	2200	614	1671	930
Acidobacteria	0.1573	0.2732	0.4098	Enriched	162972	181750	186468	158061	144389	146660	191196	207394	5071	4414	4054	3824	5086	5425
Bacteroidetes	0.1497	0.4689	0.5275	Enriched	73426.9	81456	93804	66783.6	59693	102017	75373.1	66977.6	2551	1865	1676	2660	2005	1752
Gemmatimonadetes	-0.4943	0.0261	0.0784	Depleted	98356.3	69825.1	112300	83434.8	99334	67807	63757	77911.2	3054	2330	2789	1768	1696	2038
Chloroflexi	0.3802	0.2281	0.4098	Enriched	45417.7	59113.6	53539.2	48735.9	33978	69034.3	51727.4	56579.2	1456	1361	954	1800	1376	1480
Planctomycetes	0.1265	0.3975	0.5111	Enriched	51905.9	56664.4	58135.7	51708.1	45873.8	56147.9	54246.1	59599.4	1581	1444	1288	1464	1443	1559
Firmicutes	3.4947	7.46e-06	0.0001	Enriched	3239.49	36517.4	2684.32	3294.42	3739.72	15916.2	76012.2	17623.7	73	92	105	415	2022	461
Verrucomicrobia	-1.2649	0.0158	0.0713	Depleted	38267.1	15924.4	17466.5	71975.9	25358.8	16031.3	15112.2	16629.7	475	2010	712	418	402	435
D. C-P vs C-NP
Taxonomy	logFC	PValue	FDR	Level	ZLY Mean	ZLW Mean	ZLY1_CPM	ZLY2_CPM	ZLY3_CPM	ZLW1_CPM	ZLW2_CPM	ZLW3_CPM	ZLY1	ZLY2	ZLY3	ZLW1	ZLW2	ZLW3
Proteobacteria	0.2949	0.0386	0.1738	Enriched	476027	584001	660192	385494	382395	651796	565874	534332	19440	11002	10808	18949	16214	15338
Actinobacteria	-0.9392	0.0094	0.0849	Depleted	63260.3	32990.6	64490.9	71758.9	53531	33296.6	42438.8	23236.4	1899	2048	1513	968	1216	667
Acidobacteria	-1.349	0.0731	0.2193	Depleted	199587	78352.9	33586.9	271514	293660	57478	104945	72635.4	989	7749	8300	1671	3007	2085
Bacteroidetes	0.5228	0.4769	0.841	Enriched	127829	183651	187598	110196	85692.1	161840	125153	263961	5524	3145	2422	4705	3586	7577
Gemmatimonadetes	-0.3439	0.5022	0.841	Depleted	36684.8	28904.3	9271.21	52417.7	48365.4	28618.6	30642.5	27451.7	273	1496	1367	832	878	788
Chloroflexi	0.2104	0.9393	0.9393	Enriched	29645.1	34299.8	6995.86	29222.1	52717.2	14997.2	62052.8	25849.2	206	834	1490	436	1778	742
Planctomycetes	-0.2122	0.5875	0.841	Depleted	41379	35719.5	12938.9	51086.2	60111.8	28687.4	48302.1	30169	381	1458	1699	834	1384	866
Firmicutes	-0.5982	0.692	0.841	Depleted	9334.13	6165.78	21497	4099.51	2405.89	4162.08	9492.9	4842.36	633	117	68	121	272	139
Verrucomicrobia	-0.0304	0.7476	0.841	Depleted	16254.6	15915.4	3430.01	24211.6	21122.3	19124.9	11098.3	17523.1	101	691	597	556	318	503

## Sheet: Table S5
Table S5 The significant comparation of bacteria in family level.
Bacteria	Compare	P. format	P. significant
Flavobacteriaceae	H vs PL	0.69	ns
	H vs PM	0.056	ns
	H vs PS	0.056	ns
	PL vs PM	0.222	ns
	PL vs PS	0.151	ns
	PM vs PS	0.69	ns
Gemmatimonadaceae	H vs PL	0.548	ns
	H vs PM	0.421	ns
	H vs PS	0.69	ns
	PL vs PM	0.151	ns
	PL vs PS	0.841	ns
	PM vs PS	0.056	ns
Xanthomonadaceae	H vs PL	0.548	ns
	H vs PM	0.69	ns
	H vs PS	0.032	*
	PL vs PM	1	ns
	PL vs PS	0.095	ns
	PM vs PS	0.032	*
Sphingomonadaceae	H vs PL	0.42	ns
	H vs PM	0.15	ns
	H vs PS	0.15	ns
	PL vs PM	0.55	ns
	PL vs PS	0.55	ns
	PM vs PS	0.69	ns
unidentified_ Acidobacteria	H vs PL	0.31	ns
	H vs PM	0.84	ns
	H vs PS	0.42	ns
	PL vs PM	0.42	ns
	PL vs PS	1	ns
	PM vs PS	0.42	ns
Burkholderiaceae	H vs PL	1	ns
	H vs PM	0.421	ns
	H vs PS	0.151	ns
	PL vs PM	0.222	ns
	PL-vs-PS	0.095	ns
	PM-vs-PS	0.841	ns
Chitinophagaceae	H vs PL	1	ns
	H vs PM	0.69	ns
	H vs PS	0.095	ns
	PL vs PM	0.31	ns
	PL vs PS	0.056	ns
	PM vs PS	0.222	ns
Nitrosomonadaceae	H vs PL	0.84	ns
	H vs PM	0.22	ns
	H vs PS	0.31	ns
	PL vs PM	0.22	ns
	PL vs PS	0.31	ns
	PM vs PS	1	ns
Pyrinomonadaceae	H vs PL	0.69	ns
	H vs PM	0.15	ns
	H vs PS	0.55	ns
	PL vs PM	0.15	ns
	PL vs PS	1	ns
	PM vs PS	0.15	ns
Microscillaceae	H vs PL	0.2222	ns
	H vs PM	0.0556	ns
	H vs PS	0.0079	*
	PL vs PM	0.8413	ns
	PL vs PS	0.4206	ns
	PM vs PS	0.2222	ns
Pseudomonadaceae	H vs PL	0.69	ns
	H vs PM	0.84	ns
	H vs PS	1	ns
	PL vs PM	0.84	ns
	PL vs PS	0.69	ns
	PM vs PS	1	ns
Wilcoxon test, * denotes P < 0.05

## Sheet: Table S6
Table S6 The settings parameter comparison of co-occurrence network analysis between H and PS.
Settings		H	PS	Parameter setting
Network Overview	Nodes	117	82
	Edges	627	341
	Type	Undirected Graph	Undirected Graph
	Average Degree	10.718	8.317
	Average Weighted Degree	1.568	1.151
	Network Diameter	9	8
	Network Radius	5	5
	Average Path length	3.67905	3.52695
	Graph Density	0.092	0.103
	Modularity	3.91	3.669	Randomize: On Use edge weights: On Resolution: 1.0
	Modularity with resolution	3.641	3.669
	Number of Communities	7	5
	Number of Weakly Connected Components	1	1
Node Overview	Average Clustering Coefficient	0.583	0.46
	Total triangles	1388	581
	Sum change	0.0213976	0.0109166	Number of iterations: 100

## Sheet: Table S7
Table S7 The KO annotation results.
KO ID	KO DEFINITION	KO EC	KO PATHWAY
K01446	peptidoglycan recognition protein		ko04624; Toll and Imd signaling pathway
K01971	bifunctional non-homologous end joining protein LigD	6.5.1.1	ko03450; Genetic Information Processing; Replication and repair; Non-homologous end-joining
K01142	exodeoxyribonuclease III	3.1.11.2	ko03410; Genetic Information Processing; Replication and repair; Base excision repair
K01151	deoxyribonuclease IV	3.1.21.2	ko03410; Genetic Information Processing; Replication and repair; Base excision repair
K01246	DNA-3-methyladenine glycosylase I	3.2.2.20	ko03410; Genetic Information Processing; Replication and repair; Base excision repair
K00784	ribonuclease Z	3.1.26.11	ko03013; Genetic Information Processing; Translation; RNA transport
K02031	peptide/nickel transport system ATP-binding protein	-	ko02024; Cellular Processes; Cellular community - prokaryotes; Quorum sensing
K01644	citrate lyase subunit beta / citryl-CoA lyase	4.1.3.34	ko02020; Environmental Information Processing; Signal transduction; Two-component system
K02037	phosphate transport system permease protein	-	ko02010; Environmental Information Processing; Membrane transport; ABC transporters
K02065	phospholipid/cholesterol/gamma-HCH transport system ATP-binding protein	-	ko02010; Environmental Information Processing; Membrane transport; ABC transporters
K01448	N-acetylmuramoyl-L-alanine amidase	3.5.1.28	ko01503; Human Diseases; Drug resistance: Antimicrobial; Cationic antimicrobial peptide (CAMP) resistance
K01890	phenylalanyl-tRNA synthetase beta chain	6.1.1.20	ko00970; Genetic Information Processing; Translation; Aminoacyl-tRNA biosynthesis
K00266	glutamate synthase (NADPH/NADH) small chain	1.4.1.13,1.4.1.14	ko00910; Metabolism; Energy metabolism; Nitrogen metabolism | ko00250; Metabolism; Amino acid metabolism; Alanine, aspartate and glutamate metabolism
K01725	cyanate lyase	4.2.1.104	ko00910; Metabolism; Energy metabolism; Nitrogen metabolism
K00806	undecaprenyl diphosphate synthase	2.5.1.31	ko00900; Metabolism; Metabolism of terpenoids and polyketides; Terpenoid backbone biosynthesis
K00231	protoporphyrinogen/coproporphyrinogen III oxidase	1.3.3.4,1.3.3.15	ko00860; Metabolism; Metabolism of cofactors and vitamins; Porphyrin and chlorophyll metabolism
K01737	6-pyruvoyltetrahydropterin/6-carboxytetrahydropterin synthase	4.2.3.12,4.1.2.50	ko00790; Metabolism; Metabolism of cofactors and vitamins; Folate biosynthesis
K00858	NAD+ kinase	2.7.1.23	ko00760; Metabolism; Metabolism of cofactors and vitamins; Nicotinate and nicotinamide metabolism
K00019	3-hydroxybutyrate dehydrogenase	1.1.1.30	ko00650; Metabolism; Carbohydrate metabolism; Butanoate metabolism | ko00072; Metabolism; Lipid metabolism; Synthesis and degradation of ketone bodies
K01715	enoyl-CoA hydratase	4.2.1.17	ko00650; Metabolism; Carbohydrate metabolism; Butanoate metabolism
K01692	enoyl-CoA hydratase	4.2.1.17	ko00640; Metabolism; Carbohydrate metabolism; Propanoate metabolism | ko00650; Metabolism; Carbohydrate metabolism; Butanoate metabolism | ko00071; Metabolism; Lipid metabolism; Fatty acid degradation | ko00280; Metabolism; Amino acid metabolism; Valine, leucine and isoleucine degradation | ko00310; Metabolism; Amino acid metabolism; Lysine degradation | ko00360; Metabolism; Amino acid metabolism…
K00249	acyl-CoA dehydrogenase	1.3.8.7	ko00640; Metabolism; Carbohydrate metabolism; Propanoate metabolism | ko00071; Metabolism; Lipid metabolism; Fatty acid degradation | ko00280; Metabolism; Amino acid metabolism; Valine, leucine and isoleucine degradation | ko00410; Metabolism; Metabolism of other amino acids; beta-Alanine metabolism | ko03320; Organismal Systems; Endocrine system; PPAR signaling pathway
K00023	acetoacetyl-CoA reductase	1.1.1.36	ko00630; Metabolism; Carbohydrate metabolism; Glyoxylate and dicarboxylate metabolism | ko00650; Metabolism; Carbohydrate metabolism; Butanoate metabolism
K00626	acetyl-CoA C-acetyltransferase	2.3.1.9	ko00620; Metabolism; Carbohydrate metabolism; Pyruvate metabolism | ko00630; Metabolism; Carbohydrate metabolism; Glyoxylate and dicarboxylate metabolism | ko00640; Metabolism; Carbohydrate metabolism; Propanoate metabolism | ko00650; Metabolism; Carbohydrate metabolism; Butanoate metabolism | ko00720; Metabolism; Energy metabolism; Carbon fixation pathways in prokaryotes | ko00071; Metabolism; L…
K00101	L-lactate dehydrogenase (cytochrome)	1.1.2.3	ko00620; Metabolism; Carbohydrate metabolism; Pyruvate metabolism
K00803	alkyldihydroxyacetonephosphate synthase	2.5.1.26	ko00565; Metabolism; Lipid metabolism; Ether lipid metabolism | ko04146; Cellular Processes; Transport and catabolism; Peroxisome
K01710	dTDP-glucose 4,6-dehydratase	4.2.1.46	ko00523; Metabolism; Metabolism of terpenoids and polyketides; Polyketide sugar unit biosynthesis | ko01055; Metabolism; Metabolism of terpenoids and polyketides; Biosynthesis of vancomycin group antibiotics | ko00521; Metabolism; Biosynthesis of other secondary metabolites; Streptomycin biosynthesis | ko00525; Metabolism; Biosynthesis of other secondary metabolites; Acarbose and validamycin bios…
K01791	UDP-N-acetylglucosamine 2-epimerase (non-hydrolysing)	5.1.3.14	ko00520; Metabolism; Carbohydrate metabolism; Amino sugar and nucleotide sugar metabolism | ko05111; Cellular Processes; Cellular community - prokaryotes; Biofilm formation - Vibrio cholerae
K01176	alpha-amylase	3.2.1.1	ko00500; Metabolism; Carbohydrate metabolism; Starch and sucrose metabolism | ko04973; Organismal Systems; Digestive system; Carbohydrate digestion and absorption
K00799	glutathione S-transferase	2.5.1.18	ko00480; Metabolism; Metabolism of other amino acids; Glutathione metabolism | ko00980; Metabolism; Xenobiotics biodegradation and metabolism; Metabolism of xenobiotics by cytochrome P450 | ko00982; Metabolism; Xenobiotics biodegradation and metabolism; Drug metabolism - cytochrome P450 | ko05200; Human Diseases; Cancers: Overview; Pathways in cancer | ko05204; Human Diseases; Cancers: Overview; …
K00800	3-phosphoshikimate 1-carboxyvinyltransferase	2.5.1.19	ko00400; Metabolism; Amino acid metabolism; Phenylalanine, tyrosine and tryptophan biosynthesis
K01667	tryptophanase	4.1.99.1	ko00380; Metabolism; Amino acid metabolism; Tryptophan metabolism
K01668	tyrosine phenol-lyase	4.1.99.2	ko00350; Metabolism; Amino acid metabolism; Tyrosine metabolism
K01712	urocanate hydratase	4.2.1.49	ko00340; Metabolism; Amino acid metabolism; Histidine metabolism
K00053	ketol-acid reductoisomerase	1.1.1.86	ko00290; Metabolism; Amino acid metabolism; Valine, leucine and isoleucine biosynthesis | ko00770; Metabolism; Metabolism of cofactors and vitamins; Pantothenate and CoA biosynthesis
K01696	tryptophan synthase beta chain	4.2.1.20	ko00260; Metabolism; Amino acid metabolism; Glycine, serine and threonine metabolism | ko00400; Metabolism; Amino acid metabolism; Phenylalanine, tyrosine and tryptophan biosynthesis
K01697	cystathionine beta-synthase	4.2.1.22	ko00260; Metabolism; Amino acid metabolism; Glycine, serine and threonine metabolism | ko00270; Metabolism; Amino acid metabolism; Cysteine and methionine metabolism
K00108	choline dehydrogenase	1.1.99.1	ko00260; Metabolism; Amino acid metabolism; Glycine, serine and threonine metabolism
K00639	glycine C-acetyltransferase	2.3.1.29	ko00260; Metabolism; Amino acid metabolism; Glycine, serine and threonine metabolism
K01489	cytidine deaminase	3.5.4.5	ko00240; Metabolism; Nucleotide metabolism; Pyrimidine metabolism | ko00983; Metabolism; Xenobiotics biodegradation and metabolism; Drug metabolism - other enzymes
K00226	dihydroorotate dehydrogenase (fumarate)	1.3.98.1	ko00240; Metabolism; Nucleotide metabolism; Pyrimidine metabolism
K01488	adenosine deaminase	3.5.4.4	ko00230; Metabolism; Nucleotide metabolism; Purine metabolism | ko05340; Human Diseases; Immune diseases; Primary immunodeficiency
K02339	DNA polymerase III subunit chi	2.7.7.7	ko00230; Metabolism; Nucleotide metabolism; Purine metabolism | ko00240; Metabolism; Nucleotide metabolism; Pyrimidine metabolism | ko03030; Genetic Information Processing; Replication and repair; DNA replication | ko03430; Genetic Information Processing; Replication and repair; Mismatch repair | ko03440; Genetic Information Processing; Replication and repair; Homologous recombination
K01428	urease subunit alpha	3.5.1.5	ko00230; Metabolism; Nucleotide metabolism; Purine metabolism | ko00220; Metabolism; Amino acid metabolism; Arginine biosynthesis | ko00791; Metabolism; Xenobiotics biodegradation and metabolism; Atrazine degradation | ko05120; Human Diseases; Infectious diseases: Bacterial; Epithelial cell signaling in Helicobacter pylori infection
K01438	acetylornithine deacetylase	3.5.1.16	ko00220; Metabolism; Amino acid metabolism; Arginine biosynthesis
K02124	V/A-type H+/Na+-transporting ATPase subunit K	-	ko00190; Metabolism; Energy metabolism; Oxidative phosphorylation
K02275	cytochrome c oxidase subunit II	1.9.3.1	ko00190; Metabolism; Energy metabolism; Oxidative phosphorylation
K01796	alpha-methylacyl-CoA racemase	5.1.99.4	ko00120; Metabolism; Lipid metabolism; Primary bile acid biosynthesis | ko04146; Cellular Processes; Transport and catabolism; Peroxisome
K00632	acetyl-CoA acyltransferase	2.3.1.16	ko00071; Metabolism; Lipid metabolism; Fatty acid degradation | ko00592; Metabolism; Lipid metabolism; alpha-Linolenic acid metabolism | ko00280; Metabolism; Amino acid metabolism; Valine, leucine and isoleucine degradation | ko00281; Metabolism; Metabolism of terpenoids and polyketides; Geraniol degradation | ko00362; Metabolism; Xenobiotics biodegradation and metabolism; Benzoate degradation | …
K00648	3-oxoacyl-[acyl-carrier-protein] synthase III	2.3.1.180	ko00061; Metabolism; Lipid metabolism; Fatty acid biosynthesis
K00849	galactokinase	2.7.1.6	ko00052; Metabolism; Carbohydrate metabolism; Galactose metabolism | ko00520; Metabolism; Carbohydrate metabolism; Amino sugar and nucleotide sugar metabolism
K01805	xylose isomerase	5.3.1.5	ko00040; Metabolism; Carbohydrate metabolism; Pentose and glucuronate interconversions | ko00051; Metabolism; Carbohydrate metabolism; Fructose and mannose metabolism
K01685	altronate hydrolase	4.2.1.7	ko00040; Metabolism; Carbohydrate metabolism; Pentose and glucuronate interconversions
K00065	2-dehydro-3-deoxy-D-gluconate 5-dehydrogenase	1.1.1.127	ko00040; Metabolism; Carbohydrate metabolism; Pentose and glucuronate interconversions
K00090	glyoxylate/hydroxypyruvate/2-ketogluconate reductase	1.1.1.79,1.1.1.81,1.1.1.215	ko00030; Metabolism; Carbohydrate metabolism; Pentose phosphate pathway | ko00620; Metabolism; Carbohydrate metabolism; Pyruvate metabolism | ko00630; Metabolism; Carbohydrate metabolism; Glyoxylate and dicarboxylate metabolism | ko00260; Metabolism; Amino acid metabolism; Glycine, serine and threonine metabolism
K01619	deoxyribose-phosphate aldolase	4.1.2.4	ko00030; Metabolism; Carbohydrate metabolism; Pentose phosphate pathway
K01834	2,3-bisphosphoglycerate-dependent phosphoglycerate mutase	5.4.2.11	ko00010; Metabolism; Carbohydrate metabolism; Glycolysis / Gluconeogenesis | ko00680; Metabolism; Energy metabolism; Methane metabolism | ko00260; Metabolism; Amino acid metabolism; Glycine, serine and threonine metabolism | ko04922; Organismal Systems; Endocrine system; Glucagon signaling pathway | ko05230; Human Diseases; Cancers: Overview; Central carbon metabolism in cancer
K00121	S-(hydroxymethyl)glutathione dehydrogenase / alcohol dehydrogenase	1.1.1.284,1.1.1.1	ko00010; Metabolism; Carbohydrate metabolism; Glycolysis / Gluconeogenesis | ko00680; Metabolism; Energy metabolism; Methane metabolism | ko00071; Metabolism; Lipid metabolism; Fatty acid degradation | ko00350; Metabolism; Amino acid metabolism; Tyrosine metabolism | ko00830; Metabolism; Metabolism of cofactors and vitamins; Retinol metabolism | ko00625; Metabolism; Xenobiotics biodegradation and…
K02182	carnitine-CoA ligase	6.2.1.48	-
K02082	tagatose-6-phosphate ketose/aldose isomerase	5.-.-.-	-
K02005	HlyD family secretion protein	-	-
K01266	D-aminopeptidase	3.4.11.19	-
K01990	ABC-2 type transport system ATP-binding protein	-	-
K01463	N-acetylglucosamine malate deacetylase 1	3.5.1.-	-
K02217	ferritin	1.16.3.2	-
K01174	micrococcal nuclease	3.1.31.1	-
K02003	putative ABC transport system ATP-binding protein	-	-

## Sheet: Table S8
Table S8 The EC annotation results.
EC ID	q value	Pathway ID	Pathway Level1	Pathway Level2	Pathway Level3	EC ID
2.1.1.165	0.0283605					2.1.1.165
1.1.5.-	0.0476018	-	Metabolism	Carbohydrate metabolism	-	1.1.5.-
4.2.99.20	0.0359357	map00130	Metabolism	Metabolism of cofactors and vitamins	Ubiquinone and other terpenoid-quinone biosynthesis	4.2.99.20
1.1.1.86	0.0476018	map00290	Metabolism	Amino acid metabolism	Valine, leucine and isoleucine biosynthesis	1.1.1.86
1.1.99.1	0.0283605	map00260	Metabolism	Amino acid metabolism	Glycine, serine and threonine metabolism	1.1.99.1
1.1.2.3	0.0476018	map00620	Metabolism	Carbohydrate metabolism	Pyruvate metabolism	1.1.2.3
4.2.1.28	0.0377898	map00640	Metabolism	Carbohydrate metabolism	Propanoate metabolism	4.2.1.28
4.2.1.82	0.0283605	map00040	Metabolism	Carbohydrate metabolism	Pentose and glucuronate interconversions	4.2.1.82
5.4.1.3	0.0283605	map00720	Metabolism	Energy metabolism	Carbon fixation pathways in prokaryotes	5.4.1.3
1.13.12.16	0.0283605	map00910	Metabolism	Energy metabolism	Nitrogen metabolism	1.13.12.16
5.1.99.4	0.0471588	map00120	Metabolism	Lipid metabolism	Primary bile acid biosynthesis	5.1.99.4
1.17.4.1	0.0359357	map04115	Cellular Processes	Cell growth and death	p53 signaling pathway	1.17.4.1
1.8.4.-	0.0377898	map05110	Human Diseases	Infectious diseases: Bacterial	Vibrio cholerae infection	1.8.4.-

## Sheet: Table S9
Table S9 The shoot length under different concentration of bacterial filtrate.
Bacteria	Concentration (mg/mL)	Log10(C)	Shoot length (um) mean ± SD	Different with GR24
GB8	0.56	F	315.75 ± 54.59	*
HX1	1.69	F	152.11 ± 19.00	*
HX134	1.17	F	927.4 ± 44.93	*
HX140	1.55	F	0.00 ± 0.00	*
HX79	0.97	F	0.00 ± 0.00	*
GB8	/	/	/	/
HX1	1	0	0.00 ± 0.00	*
HX134	1	0	756.19 ± 123.43	*
HX140	1	0	166.62 ± 63.95	*
HX79	/	/	/	/
GB8	/	/	/	/
HX1	0.8	-0.09691	58.7 ± 4.44	*
HX134	0.8	-0.09691	913.73 ± 70.35	*
HX140	0.8	-0.09691	141.86 ± 11.38	*
HX79	0.8	-0.09691	94.14 ± 1.83	*
GB8	/	/	/	/
HX1	0.6	-0.221849	76.75 ± 5.39	*
HX134	0.6	-0.221849	664.32 ± 50.70	*
HX140	0.6	-0.221849	163.04 ± 12.96	*
HX79	0.6	-0.221849	67.88 ± 6.34	*
GB8	0.4	-0.39794	466.87 ± 17.27	*
HX1		-0.39794	169.21 ± 11.42	*
HX134		-0.39794	780.83 ± 43.87	*
HX140		-0.39794	179.67 ± 15.45	*
HX79		-0.39794	117.01 ± 5.24	*
GB8	0.2	-0.69897	339.07 ± 93.49	*
HX1		-0.69897	279.65 ± 19.53	*
HX134		-0.69897	646.91 ± 51.74	*
HX140		-0.69897	561.13 ± 34.90	*
HX79		-0.69897	185.02 ± 5.74	*
GB8	0.1	-1	285.02 ± 44.02	*
HX1		-1	87.34 ± 3.46	*
HX134		-1	964.44 ± 45.21	*
HX140		-1	152.59 ± 8.30b	*
HX79		-1	189.27 ± 6.47	*
GB8	1x10-2	-2	513.4 ± 24.73	*
HX1		-2	280.83 ± 72.40	*
HX134		-2	1287.71 ± 79.19	ns
HX140		-2	905.07 ± 67.15	*
HX79		-2	1090.43 ± 47.99	ns
GB8	1x10-3	-3	543.97 ± 26.15	*
HX1		-3	638.85 ± 32.15	*
HX134		-3	1121.16 ± 45.35	ns
HX140		-3	1520.5 ± 63.15	*
HX79		-3	1270.66 ± 43.11	ns
GB8	1x10-4	-4	453.12 ± 22.73	*
HX1		-4	627.31 ± 31.74	*
HX134		-4	1591.37 ± 61.54	*
HX140		-4	1415.08 ± 65.51	*
HX79		-4	1179.71 ± 45.10	ns
GB8	1x10-5	-5	601.74 ± 24.40	*
HX1		-5	604.33 ± 36.31	*
HX134		-5	857.77 ± 40.03	*
HX140		-5	698.71 ± 128.75b	*
HX79		-5	1183.58 ± 54.79	ns
GB8	1x10-6	-6	575.15 ± 21.48	*
HX1		-6	430.39 ± 23.85	*
HX134		-6	872.31 ± 40.90	*
HX140		-6	863.25 ± 47.33	*
HX79		-6	1203.24 ± 49.71	ns
GB8	1x10-7	-7	692.54 ± 41.06	*
HX1		-7	456.35 ± 23.37	*
HX134		-7	1115.65 ± 81.39	ns
HX140		-7	1011.14 ± 47.02	ns
HX79		-7	1235.49 ± 66.22	ns
GB8	1x10-8	-8	301.29 ± 29.73	*
HX1		-8	250.54 ± 13.22	*
HX134		-8	1108.77 ± 35.39	ns
HX140		-8	688.43 ± 67.82	*
HX79		-8	1355.26 ± 45.68	*
GB8	1x10-9	-9	483.31 ± 35.08	*
HX1		-9	748.34 ± 33.36	*
HX134		-9	1328.71 ± 78.06	ns
HX140		-9	1107.42 ± 76.90	ns
HX79		-9	900.14 ± 64.23	*
GB8	1x10-10	-10	391.25 ± 23.33	*
HX1		-10	649.93 ± 31.25	*
HX134		-10	1563.07 ± 52.66	*
HX140		-10	1096.95 ± 73.52	ns
HX79		-10	1327.28 ± 53.42	ns
F: Original of filtration concentration, one-way ANOVA test, *P < 0.05

## Sheet: Table S10
Table S10 Top 50 compounds of HX79 fermentation liquid in LB medium.
Sort content	Index	Ion mode	Q1 (Da)	Q3 (Da)	Molecular Weight (Da)	Formula	Ionization model	KEGG ID	Compounds	物质	Class I	物质一级分类	Class II	物质二级分类	CAS	Level	H79-1	H79-2	H79-3	HX79 mean	cpd_ID	kegg_map
1	pme3207	Negative	141.02	59	142.027	C6H6O4	[M-H]-	C02480	Muconic acid	己二烯二酸	Organic acids	有机酸	Organic acids	有机酸	1119-72-8	A	51539000	49287000	50058000	5.02947e+07	C02480	ko01100
2	pmp001287	Positive	120.08	103.05	119.073	C8H9N	[M+H]+	-	N-Benzylmethylene isomethylamine	N-苯亚甲基异甲胺	Alkaloids	生物碱	Alkaloids	生物碱	-	A	37807000	44256000	42133000	4.13987e+07	--	--
3	mws0256	Positive	118.09	72.1	117.079	C5H11NO2	[M+H]+	C00183	L-Valine	L-缬氨酸	Amino acids and derivatives	氨基酸及其衍生物	Amino acids and derivatives	氨基酸及其衍生物	72-18-4	A	29240000	29320000	30001000	2.95203e+07	C00183	ko00280,ko00290,ko00311,ko00460,ko00770,ko00966,ko00970,ko01100,ko01110,ko01210,ko01230,ko02010
4	mws0367	Negative	277.22	277.22	278.225	C18H30O2	[M-H]-	C06427	α-Linolenic Acid*	α-亚麻酸*	Lipids	脂质	Free fatty acids	游离脂肪酸	463-40-1	B	24586000	23832000	26635000	2.50177e+07	C06427	ko00592,ko01040,ko01100,ko01110
5	mws1078	Positive	138.05	92.1	137.048	C7H7NO2	[M+H]+	C00108	Anthranilic Acid	邻氨基苯甲酸	Phenolic acids	酚酸类	Phenolic acids	酚酸类	118-92-3	A	20440000	27827000	25751000	2.46727e+07	C00108	ko00380,ko00400,ko00998,ko01058,ko01100,ko01110,ko01230
6	mws0366	Negative	277.22	277.22	278.225	C18H30O2	[M-H]-	C06426	γ-Linolenic Acid*	γ-亚麻酸*	Lipids	脂质	Free fatty acids	游离脂肪酸	506-26-3	B	24882000	24917000	24195000	2.46647e+07	C06426	ko00591,ko01040,ko01100
7	Lmrj001341	Positive	185.09	70.06	184.086	C8H12N2O3	[M+H]+	-	Cyclo(Ser-Pro)	环(丝氨酸-脯氨酸)	Amino acids and derivatives	氨基酸及其衍生物	Amino acids and derivatives	氨基酸及其衍生物	-	A	18036000	23406000	22413000	21285000	--	--
8	pme1184	Positive	268.1	152	267.097	C10H13N5O4	[M+H]+	C00330	2'-Deoxyguanosine	2'-脱氧鸟苷	Nucleotides and derivatives	核苷酸及其衍生物	Nucleotides and derivatives	核苷酸及其衍生物	961-07-9	A	17016000	19943000	19247000	1.87353e+07	C00330	ko00230,ko01100,ko02010
9	mws0133	Positive	123.06	79.9	122.048	C6H6N2O	[M+H]+	C00153	Nicotinamide	烟酰胺	Others	其它类	Vitamin	维生素	98-92-0	A	15794000	20297000	19224000	1.84383e+07	C00153	ko00760,ko01100
10	mws0520	Positive	224.09	136	223.084	C11H13NO4	[M+H]+	-	N-Acetyl-L-tyrosine	N-乙酰-L-酪氨酸	Amino acids and derivatives	氨基酸及其衍生物	Amino acids and derivatives	氨基酸及其衍生物	537-55-3	A	16357000	19433000	19103000	1.82977e+07	--	--
11	pmb0484	Positive	104.1	60.1	103.091	C5H13NO	[M+H]+	C00114	Choline	胆碱	Alkaloids	生物碱	Alkaloids	生物碱	62-49-7	B	16644000	18189000	18590000	1.78077e+07	C00114	ko00260,ko00564,ko01100,ko02010
12	pme2828	Positive	140	99	139.027	C6H5NO3	[M+H]+	C00870	4-Nitrophenol	4-硝基苯酚	Phenolic acids	酚酸类	Phenolic acids	酚酸类	100-02-7	B	17489000	18272000	16750000	1.75037e+07	C00870	--
13	pmf0174	Negative	157.2	157.2	158.281	C10H22O	[M-H]-	C01633	1-Decanol	1-癸醇	Others	其它类	Saccharides and Alcohols	糖及醇类	112-30-1	B	16225000	16010000	18875000	1.70367e+07	C01633	--
14	pme0026	Positive	147.11	84	146.106	C6H14N2O2	[M+H]+	C00047	L-Lysine	L-赖氨酸	Amino acids and derivatives	氨基酸及其衍生物	Amino acids and derivatives	氨基酸及其衍生物	56-87-1	A	12358000	17623000	14930000	1.49703e+07	C00047	ko00300,ko00310,ko00780,ko00960,ko00970,ko01100,ko01110,ko01210,ko01230,ko02010
15	pme0243	Negative	131.03	87.05	132.042	C5H8O4	[M-H]-	C00489	Glutaric acid	戊二酸	Organic acids	有机酸	Organic acids	有机酸	110-94-1	B	12764000	16586000	15256000	1.48687e+07	C00489	ko00071,ko00310,ko01100
16	pme0193	Positive	147.08	84	146.069	C5H10N2O3	[M+H]+	C00064	L-Glutamine	L-谷氨酰胺	Amino acids and derivatives	氨基酸及其衍生物	Amino acids and derivatives	氨基酸及其衍生物	56-85-9	A	12414000	16937000	14641000	14664000	C00064	ko00220,ko00230,ko00240,ko00250,ko00630,ko00750,ko00910,ko00970,ko01100,ko01230,ko02010
17	mws0275	Negative	133.01	71.01	134.022	C4H6O5	[M-H]-	C00149	L-Malic acid*	L-苹果酸*	Organic acids	有机酸	Organic acids	有机酸	97-67-6	A	13481000	13343000	15436000	1.40867e+07	C00149	ko00020,ko00620,ko00630,ko00710,ko01100,ko01110,ko01200
18	mws0473	Negative	131.03	87.05	132.042	C5H8O4	[M-H]-	-	2-Methylsuccinic acid*	2-甲基丁二酸*	Organic acids	有机酸	Organic acids	有机酸	498-21-5	A	11707000	16263000	14265000	1.40783e+07	--	--
19	mws1491	Negative	279.23	279.23	280.24	C18H32O2	[M-H]-	C01595	Linoleic acid	亚油酸	Lipids	脂质	Free fatty acids	游离脂肪酸	60-33-3	A	13595000	12972000	15315000	1.39607e+07	C01595	ko00591,ko01040,ko01100
20	pmc0274	Positive	167.1	121.1	166.031	C6H6N4S	[M+H]+	C16614	6-Methylmercaptopurine	6-甲基巯嘌呤	Nucleotides and derivatives	核苷酸及其衍生物	Nucleotides and derivatives	核苷酸及其衍生物	50-66-8	B	12369000	14184000	13214000	1.32557e+07	C16614	--
21	Lmxp011770	Positive	279.16	149.02	278.152	C16H22O4	[M+H]+	C15205	Diisobutyl phthalate*	邻苯二甲酸二异丁酯*	Phenolic acids	酚酸类	Phenolic acids	酚酸类	84-69-5	A	11253000	12520000	14344000	1.27057e+07	C15205	--
22	Lmlp012720	Positive	279.16	149.02	278.152	C16H22O4	[M+H]+	C14214	Dibutyl phthalate*	邻苯二甲酸二丁酯*	Phenolic acids	酚酸类	Phenolic acids	酚酸类	84-74-2	A	12072000	11378000	14139000	1.25297e+07	C14214	--
23	Zmgn002106	Negative	206.08	58.03	207.09	C11H13NO3	[M-H]-	C03519	N-Acetyl-L-phenylalanine	N-乙酰基-L-苯丙氨酸	Amino acids and derivatives	氨基酸及其衍生物	Amino acids and derivatives	氨基酸及其衍生物	2018-61-3	A	10621000	13740000	13188000	1.25163e+07	C03519	ko00360,ko01100
24	mws0147	Negative	117.06	59	118.063	C5H10O3	[M-H]-	C20827	β-Hydroxyisovaleric acid	β-羟基异戊酸	Organic acids	有机酸	Organic acids	有机酸	625-08-1	A	9719800	14059000	12607000	12128600	C20827	ko00280,ko01100
25	Lmrj002698	Positive	197.13	72.08	196.122	C10H16N2O2	[M+H]+	-	Cyclo(Pro-Val)	环(脯氨酸-缬氨酸)	Amino acids and derivatives	氨基酸及其衍生物	Amino acids and derivatives	氨基酸及其衍生物	5654-87-5	A	11035000	12466000	11642000	1.17143e+07	--	--
26	Lmhp003958	Positive	211.14	70.06	210.137	C11H18N2O2	[M+H]+	-	Deoxymutaaspergillic acid	脱氧变曲霉酸	Others	其它类	Others	其它	17004-73-8	B	10333000	12848000	11845000	1.16753e+07	--	--
27	pme0075	Negative	188.06	128	189.064	C7H11NO5	[M-H]-	C00624	N-Acetyl-L-glutamic acid	N-乙酰-L-谷氨酸	Amino acids and derivatives	氨基酸及其衍生物	Amino acids and derivatives	氨基酸及其衍生物	1188-37-0	B	9964200	11809000	11626000	1.11331e+07	C00624	ko00220,ko01100,ko01110,ko01210,ko01230
28	mws0629	Positive	281.11	166	280.106	C13H16N2O5	[M+H]+	-	L-Aspartyl-L-Phenylalanine	L-天冬氨酰-L-苯丙氨酸	Amino acids and derivatives	氨基酸及其衍生物	Amino acids and derivatives	氨基酸及其衍生物	13433-09-5	A	8834600	11847000	12136000	10939200	--	--
29	HJKP000649	Positive	136.07	91.05	135.068	C8H9NO	[M+H]+	C15561	N-benzylformamide	正苄基甲酰胺	Alkaloids	生物碱	Alkaloids	生物碱	6343-54-0	A	11323000	9958400	10732000	1.06711e+07	C15561	--
30	pme1975	Negative	103	59	104.06	C3H4O4	[M-H]-	C00383	Malonic acid	丙二酸	Organic acids	有机酸	Organic acids	有机酸	141-82-2	B	9256100	11276000	10277000	10269700	C00383	ko00061,ko00240,ko00410,ko01100,ko01212
31	mws0576	Negative	103.04	59.1	104.047	C4H8O3	[M-H]-	C01089	3-Hydroxybutyric acid	3-羟基丁酸	Organic acids	有机酸	Organic acids	有机酸	300-85-6	B	8727900	10789000	10231000	9.91597e+06	C01089	ko00072,ko00650,ko01100
32	pme2827	Negative	239	223	240.245	C16H32O	[M-H]-	C00517	Palmitaldehyde	棕榈醛	Lipids	脂质	Free fatty acids	游离脂肪酸	629-80-1	B	9665200	9697600	10010000	9.79093e+06	C00517	ko00071
33	Lmrj001873	Positive	169.1	70.06	168.091	C8H12N2O2	[M+H]+	-	Cyclo(Pro-Ala)	环(脯氨酸-丙氨酸)	Amino acids and derivatives	氨基酸及其衍生物	Amino acids and derivatives	氨基酸及其衍生物	-	A	8487100	10100000	9395700	9327600	--	--
34	Lmrj002087	Positive	247.13	86.09	246.121	C10H18N2O5	[M+H]+	-	L-Isoleucyl-L-Aspartate	L-异亮氨酰-L-天冬氨酸	Amino acids and derivatives	氨基酸及其衍生物	Amino acids and derivatives	氨基酸及其衍生物	-	A	8462700	9796000	9629600	9296100	--	--
35	mws1587	Positive	132.1	86	131.095	C6H13NO2	[M+H]+	C01933	L-Norleucine	L-正亮氨酸	Amino acids and derivatives	氨基酸及其衍生物	Amino acids and derivatives	氨基酸及其衍生物	327-57-1	A	8472200	9573800	9765800	9270600	C01933	--
36	pme2776	Positive	253.1	137	252.086	C10H12N4O4	[M+H]+	C05512	2'-Deoxyinosine	2-脱氧肌苷	Nucleotides and derivatives	核苷酸及其衍生物	Nucleotides and derivatives	核苷酸及其衍生物	890-38-0	A	8332700	10231000	9205200	9256300	C05512	ko00230,ko01100,ko02010
37	mws0219	Negative	132.03	88	133.038	C4H7NO4	[M-H]-	C00049	L-Aspartic Acid	L-天冬氨酸	Amino acids and derivatives	氨基酸及其衍生物	Amino acids and derivatives	氨基酸及其衍生物	56-84-8	A	7543200	10505000	9014100	9.02077e+06	C00049	ko00220,ko00250,ko00260,ko00261,ko00270,ko00300,ko00340,ko00410,ko00460,ko00710,ko00760,ko00770,ko00970,ko01100,ko01110,ko01200,ko01210,ko01230,ko02010
38	pme1194	Positive	228.1	112	227.091	C9H13N3O4	[M+H]+	C00881	2'-Deoxycytidine	2'-脱氧胞苷	Nucleotides and derivatives	核苷酸及其衍生物	Nucleotides and derivatives	核苷酸及其衍生物	951-77-9	A	7979200	9245600	8954000	8.72627e+06	C00881	ko00240,ko01100,ko02010
39	Zmyp000878	Positive	284.1	152.06	283.092	C10H13N5O5	[M+H]+	C08432	2-Hydroxyadenosine	2-羟基腺苷	Nucleotides and derivatives	核苷酸及其衍生物	Nucleotides and derivatives	核苷酸及其衍生物	1818-71-9	A	7302100	9476300	8652200	8.47687e+06	C08432	--
40	mws1489	Negative	283.26	283.26	284.272	C18H36O2	[M-H]-	C01530	Stearic Acid	硬脂酸(十八烷酸)	Lipids	脂质	Free fatty acids	游离脂肪酸	57-11-4	A	4641600	9105200	10625000	8.12393e+06	C01530	ko00061,ko01040
41	mws0885	Negative	153.02	109.03	154.027	C7H6O4	[M-H]-	-	2,4-Dihydroxybenzoic acid	2,4-二羟基苯甲酸	Phenolic acids	酚酸类	Phenolic acids	酚酸类	89-86-1	B	5643000	10192000	8048600	7961200	--	--
42	pme0006	Positive	116.07	70.1	115.063	C5H9NO2	[M+H]+	C00148	L-Proline	L-脯氨酸	Amino acids and derivatives	氨基酸及其衍生物	Amino acids and derivatives	氨基酸及其衍生物	147-85-3	A	9076800	6441400	7284200	7600800	C00148	ko00330,ko00332,ko00970,ko01100,ko01110,ko01230,ko02010
43	pmb0962	Positive	235.1	118.3	234.158	C10H22N2O4	[M+H]+	-	L-Lysine-Butanoic Acid	L-赖氨酸丁酸酯	Amino acids and derivatives	氨基酸及其衍生物	Amino acids and derivatives	氨基酸及其衍生物	80407-71-2	B	7593000	6628600	7598900	7273500	--	--
44	mws0671	Positive	120.07	74.1	119.058	C4H9NO3	[M+H]+	C00263	L-Homoserine*	L-高丝氨酸*	Organic acids	有机酸	Organic acids	有机酸	672-15-1	A	8788600	6529400	5876700	7064900	C00263	ko00260,ko00270,ko00300,ko00920,ko01100,ko01110,ko01230
45	Rfmb319	Positive	130.09	84.08	129.079	C6H11NO2	[M+H]+	C00408	Pipecolic acid*	哌啶酸*	Amino acids and derivatives	氨基酸及其衍生物	Amino acids and derivatives	氨基酸及其衍生物	4043-87-2	A	8202800	5837400	6296500	6778900	C00408	ko00310,ko00960,ko01100,ko01110
46	pme0490	Positive	124.04	78	123.032	C6H5NO2	[M+H]+	C00253	Nicotinic acid (Vitamin B3)	烟酸 (维生素 B3)	Others	其它类	Vitamin	维生素	59-67-6	A	5375800	7801700	6956300	6.71127e+06	C00253	ko00760,ko00960,ko01100,ko01110
47	pmb2591	Negative	245.09	203.2	246.1	C13H14N2O3	[M-H]-	-	N-Acetyl-L-Tryptophan	N-乙酰-L-色氨酸	Amino acids and derivatives	氨基酸及其衍生物	Amino acids and derivatives	氨基酸及其衍生物	1218-34-4	A	5382400	7641000	6965300	6662900	--	--
48	mws1417	Negative	160.04	116	161.048	C9H7NO2	[M-H]-	C19837	Indole-3-carboxylic acid	吲哚-3-甲酸	Alkaloids	生物碱	Plumerane	吲哚类生物碱	771-50-6	A	5160600	6666800	6109400	5.97893e+06	C19837	--
49	mws0230	Positive	120.07	74	119.058	C4H9NO3	[M+H]+	C00188	L-Threonine*	L-苏氨酸*	Amino acids and derivatives	氨基酸及其衍生物	Amino acids and derivatives	氨基酸及其衍生物	72-19-5	A	6987300	5342200	5528400	5.95263e+06	C00188	ko00260,ko00261,ko00290,ko00860,ko00970,ko01100,ko01110,ko01230,ko02010
50	Hmmp001310	Positive	188.07	118.07	187.063	C11H9NO2	[M+H]+	C21283	3-Indoleacrylic acid	3-吲哚丙烯酸	Alkaloids	生物碱	Alkaloids	生物碱	1204-06-4	A	5000300	6674400	6079000	5917900	C21283	--
